# Supplementary material for: Induction of hepatic fibrosis in mice with schistosomiasis by extracellular microRNA-30 derived from Schistosoma japonicum eggs
Source: Front Immunol. 2024 Jul 30;15:1425384. doi: 10.3389/fimmu.2024.1425384 (PMC11319242; doi:10.3389/fimmu.2024.1425384)
Supplement: Supplementary file 2 [file Table_1.xlsx]

## Sheet: Figure 1B
NC mimic	miR-15 mimic	miR-3 mimic	miR-124-3p mimic	miR-30 mimic	miR-33 mimic	miR-68 mimic
0.93	1.26	0.86	1.2	1.5	2.02	2.3
1.01	1.31	1.01	1.4	2.39	1.83	2
1.06	1.21	0.94	1.65	2.27	1.92	1.98

## Sheet: Figure 1C
mHSC	NC mimic	novel 30 mimic
	1	381.537
	1.09646	767.154
	0.487199	268.009
LX-2	NC mimic	novel 30 mimic
	1	313314
	1.20933	310745
	0.975323	321232

## Sheet: Figure 1D
LX-2			NC mimic			novel 30 mimic
100 nM		Col1(α1)	1	1.07212	1.14251	1.86737	2.19694	1.80523
		Col3(α1)	1	1.11683	0.736856	3.63557	6.00032	4.67068
		α-SMA	1	1.78525	1.5617	3.6831	2.94207	3.85881
LX-2			NC mimic			novel 30 mimic
150 nM		Col1(α1)	1	0.869824	1.06431	1.84606	1.75411	1.7757
		Col3(α1)	1	0.924924	0.584659	2.75869	4.15664	4.79461
		α-SMA	1	0.915573	1.12359	1.47015	1.69056	1.30626
mHSC			NC mimic			novel 30 mimic
150 nM		Col1(α1)	1	1	1	1.51264	1.26243	1.92751
		Col3(α1)	1	0.894345	0.920326	1.11606	1.09807	1.29199
		α-SMA	1	1.12737	1.30711	1.52268	1.76924	2.23682

## Sheet: Figure 1E
Gel		NC mimic	novel 30 mimic
		0.398693	1.51661
		0.402095	1.25827
		0.510791	1.31339

## Sheet: Figure 2A
	NC			miR-30
USB1	1	1	1	1.55107	1.50706	1.18736
CBFA2T3	1	1	1	0.957774	0.951246	1.0896
NT5E	1	1	1	1.26477	1.4006	1.38042
PEX19	1	1	1	0.8487	0.923938	0.793932
RORA	1	1	1	1.39796	1.28185	1.26682
SDK1	1	1	1	1.27316	1.50666	1.14613
AAK1	1	1	1	1.02204	1.25406	1.22054
GNG5	1	1.13787	1.27317	2.05121	1.79195	2.10389
TENT4B	1	1.21448	1.08186	1.40881	1.52648	1.86235
ATP1A3	1	1.12739	0.959918	1.31073	1.23579	1.39921
FNDC5	1	1.13794	0.685259	1.30169	1.09009	1.12807
HNRNPU	1	1.11334	1.00025	1.17322	1.0884	1.17871
BTBD9	1	1.15008	1.01437	1.28727	1.21516	1.31296
IL10	1	0.742791	0.889424	1.58091	2.07625	2.29274
	NC			miR-30
SMAP2	1	1.16208	0.95962	1.1421	1.44362	1.17727
SMUG1	1	1.1163	1.14112	0.789003	1.17497	1.18834
ARHGAP31	1	1.09183	0.97642	1.35101	2.66213	1.95916
ARF3	1	1.06805	0.871289	0.929914	1.3371	0.967858
HDGFL3	1	1.00943	0.907608	0.969081	1.29837	1.12861
ZC4H2	1	0.99075	0.815427	1.09568	1.61904	1.21218
KBTBD8	1	1.05339	1.02959	0.944841	1.48262	1.20244
TNRC6B	1	0.955772	0.748586	1.12306	1.55495	1.39111
GAP43	1	0.808332	0.788594	0.806174	0.984632	1.33136
ERGIC1	1	1.12884	0.686627	0.926983	1.35688	1.26466
DCAF10	1	1.03525	0.656554	0.768771	1.05823	0.79748
IKZF4	1	0.972216	0.733912	0.730822	0.974923	0.861962
PTGFRN	1	0.80436	0.629773	0.751965	1.10155	0.762529
ZBTB34	1	0.992711	0.687794	0.782663	1.13066	0.96113
	NC		miR-30
CLCN6	1	1.628	1.08493	1.61766
CNPPD1	1	1.64925	0.906911	1.288
ZKSCAN8	1	1.70516	1.01632	1.31235
SIPA1L1	1	1.41538	0.925759	1.23946
KAZN	1	2.25472	1.2958	2.07568
PPP2R5D	1	1.90344	1.16705	1.58784
PHF21A	1	1.75773	1.1432	1.53948
NDNF	1	2.00843	1.08817	1.26434
ELMO1	1	1.66606	0.52808	1.15763
SNX18	1	1.99092	1.3364	1.74133
NMNAT2	1	1.81051	1.5043	2.33311
KCNC4	1	1.43038	1.77008	2.01063
COPS7B	1	1.21253	1.40822	1.9267
GDPD4	1	1.48695	1.34663	2.0493

## Sheet: Figure 3A
Liver		PBS	rAAV8-SCR	rAAV8-miR-30
		1	0.11399	31.0479
		1.36142	0.229214	23.3938
		0.171187	0.189229	26.5611
		0.379591	2.37538	22.8804
		0.348311	0.274741	20.4646
Serum		PBS	rAAV8-SCR	rAAV8-miR-30
		1	0.458301	0.401255
		0.467576	0.0989706	0.679772
		0.460559	0.492394	1.91685
		1.392	0.151316	0.271754
		0.977784	2.46463	0.475966

## Sheet: Figure 3B
	rAAV8-SCR						rAAV8-miR-30
Day49	0.155902	0.155564	0.158701	0.158459	0.160698	0.164018	0.187075	0.167847	0.190806	0.164284	0.194337	0.218451
Day63	0.165479	0.161413	0.14669	0.150153	0.137516	0.143375	0.180589	0.199207	0.192087	0.231873	0.174571	0.183409
Day77	0.173442	0.171745	0.130381	0.132107	0.135386	0.130517	0.229292	0.222507	0.180763	0.229407	0.207566	0.190298

## Sheet: Figure 3C
	rAAV8-SCR						rAAV8-miR-30
Day49	1	1.3454	1.03947	1.01908	0.879732	0.754277	1.43272	1.42471	1.95813	1.45045	1.37344	2.30744
Day63	1	0.999062	1.15251	1.24744	1.13773	1.14839	1.06204	2.29871	1.60174	1.04137	2.90984	2.17614
Day77	1	1	1	1	1	1	1.6119	1.18243	1.68996	1.22836	1.25349	1.66514

## Sheet: Figure 3D
	rAAV8-SCR						rAAV8-miR-30
Day49	1	1.41729	1.05996	0.77945	0.802176	0.906389	1.24581	1.57399	1.73242	1.29081	1.35459	1.66742
Day63	1	1.0355	0.870824	1.09614	1.1608	0.951361	1.90479	1.81958	1.28609	1.4847	1.7081	2.05872
Day77	1	1	1	1	1	1	1.20418	1.1064	1.25572	0.984116	0.96533	1.3475

## Sheet: Figure 3E
	rAAV8-SCR						rAAV8-miR-30
Day49	1	1	1	1	1	1	1.0554	1.88522	1.3928	1.39234	1.40641	1.77089
Day63	1	1.23942	0.642611	1.21142	1.11878	1.25522	1.87356	2.38371	0.782554	1.83192	3.60584	4.31646
Day77	1	1.56688	2.98534	0.889749	0.930444	0.828619	7.24438	2.58323	2.28825	1.45153	6.59512	2.79114

[truncated: 9 more sheets: Figure 3F, Figure 3G, Figure 3H, Figure 4A, Figure 4B, Figure 4C, Figure 4D, Figure 4E, Figure 4F]
